# Supplementary material for: Rapid water oxidation electrocatalysis by a ruthenium complex of the tripodal ligand tris(2-pyridyl)phosphine oxide
Source: Chem Sci. 2015 Feb 4;6(4):2405–10. doi: 10.1039/c5sc00032g (PMC5488214; doi:10.1039/c5sc00032g)
Supplement: Supplementary file 2 [file SC-006-C5SC00032G-s002.cif]

# Electronic Supplementary Material (ESI) for Chemical Science.
# This journal is © The Royal Society of Chemistry 2015

####################################################################### 
# 
# This file contains crystal structure data downloaded from the 
# Cambridge Structural Database (CSD) hosted by the Cambridge 
# Crystallographic Data Centre (CCDC).
# 
# Full information about CCDC data access policies and citation 
# guidelines are available at http://www.ccdc.cam.ac.uk/access/V1 
# 
# Audit and citation data items may have been added by the CCDC. 
# Please retain this information to preserve the provenance of 
# this file and to allow appropriate attribution of the data. 
# 
#######################################################################

data_p1bar_a
_database_code_depnum_ccdc_archive 'CCDC 1034644'
_audit_update_record             
;
2014-11-17 deposited with the CCDC.
2015-02-04 downloaded from the CCDC.
;
_audit_creation_date             2014-11-17
_audit_creation_method           
;
Olex2 1.2
(compiled 2013.11.15 svn.r2839 for OlexSys, GUI svn.r4709)
;
_shelxl_version_number           2013-4
_chemical_name_common            ?
_chemical_name_systematic        
;
 ?
;
_chemical_formula_moiety         'C25 H20 Cl N5 O P Ru, F6 P, 2(C H2 Cl2)'
_chemical_formula_sum            'C27 H24 Cl5 F6 N5 O P2 Ru'
_chemical_formula_weight         888.77
_chemical_melting_point          ?
loop_
_atom_type_symbol
_atom_type_description
_atom_type_scat_dispersion_real
_atom_type_scat_dispersion_imag
_atom_type_scat_source
C C 0.0181 0.0091 'International Tables Vol C Tables 4.2.6.8 and 6.1.1.4'
H H 0.0000 0.0000 'International Tables Vol C Tables 4.2.6.8 and 6.1.1.4'
Cl Cl 0.3639 0.7018 'International Tables Vol C Tables 4.2.6.8 and 6.1.1.4'
F F 0.0727 0.0534 'International Tables Vol C Tables 4.2.6.8 and 6.1.1.4'
N N 0.0311 0.0180 'International Tables Vol C Tables 4.2.6.8 and 6.1.1.4'
O O 0.0492 0.0322 'International Tables Vol C Tables 4.2.6.8 and 6.1.1.4'
P P 0.2955 0.4335 'International Tables Vol C Tables 4.2.6.8 and 6.1.1.4'
Ru Ru 0.0552 3.2960 'International Tables Vol C Tables 4.2.6.8 and 6.1.1.4'

_shelx_space_group_comment       
;
The symmetry employed for this shelxl refinement is uniquely defined
by the following loop, which should always be used as a source of
symmetry information in preference to the above space-group names.
They are only intended as comments.
;
_space_group_crystal_system      triclinic
_space_group_IT_number           2
_space_group_name_H-M_alt        'P -1'
_space_group_name_Hall           '-P 1'
loop_
_space_group_symop_operation_xyz
'x, y, z'
'-x, -y, -z'

_cell_length_a                   11.14450(10)
_cell_length_b                   12.05480(10)
_cell_length_c                   14.8726(2)
_cell_angle_alpha                67.197(6)
_cell_angle_beta                 84.942(6)
_cell_angle_gamma                67.025(6)
_cell_volume                     1691.09(10)
_cell_formula_units_Z            2
_cell_measurement_reflns_used    9933
_cell_measurement_temperature    100.15
_cell_measurement_theta_max      70.12
_cell_measurement_theta_min      3.23
_shelx_estimated_absorpt_T_max   0.370
_shelx_estimated_absorpt_T_min   0.212
_exptl_absorpt_coefficient_mu    8.877
_exptl_absorpt_correction_T_max  0.4375
_exptl_absorpt_correction_T_min  0.2512
_exptl_absorpt_correction_type   multi-scan
_exptl_absorpt_process_details   
;
SADABS-2012/1 (Bruker,2012) was used for absorption correction.
wR2(int) was 0.0797 before and 0.0504 after correction.
The Ratio of minimum to maximum transmission is 0.5742.
The \l/2 correction factor is 0.0015.
;
_exptl_crystal_colour            red
_exptl_crystal_colour_primary    red
_exptl_crystal_density_diffrn    1.745
_exptl_crystal_density_meas      ?
_exptl_crystal_density_method    ?
_exptl_crystal_description       Block
_exptl_crystal_F_000             884
_exptl_crystal_size_max          0.253
_exptl_crystal_size_mid          0.15
_exptl_crystal_size_min          0.14
_exptl_special_details           
;
 ?
;
_exptl_transmission_factor_max   ?
_exptl_transmission_factor_min   ?
_diffrn_reflns_av_R_equivalents  0.0409
_diffrn_reflns_av_unetI/netI     0.0372
_diffrn_reflns_Laue_measured_fraction_full 0.964
_diffrn_reflns_Laue_measured_fraction_max 0.956
_diffrn_reflns_limit_h_max       13
_diffrn_reflns_limit_h_min       -13
_diffrn_reflns_limit_k_max       13
_diffrn_reflns_limit_k_min       -14
_diffrn_reflns_limit_l_max       17
_diffrn_reflns_limit_l_min       -18
_diffrn_reflns_number            20592
_diffrn_reflns_point_group_measured_fraction_full 0.964
_diffrn_reflns_point_group_measured_fraction_max 0.956
_diffrn_reflns_theta_full        67.679
_diffrn_reflns_theta_max         70.063
_diffrn_reflns_theta_min         3.232
_diffrn_ambient_temperature      100.15
_diffrn_detector_area_resol_mean ?
_diffrn_measured_fraction_theta_full 0.964
_diffrn_measured_fraction_theta_max 0.956
_diffrn_measurement_device_type  'Bruker APEX-II CCD'
_diffrn_measurement_method       '\f and \w scans'
_diffrn_radiation_type           CuK\a
_diffrn_radiation_wavelength     1.54178
_diffrn_source                   ?
_diffrn_standards_number         0
_reflns_Friedel_coverage         0.000
_reflns_Friedel_fraction_full    .
_reflns_Friedel_fraction_max     .
_reflns_number_gt                5391
_reflns_number_total             6160
_reflns_special_details          
;
 Reflections were merged by SHELXL according to the crystal
 class for the calculation of statistics and refinement.
 
 _reflns_Friedel_fraction is defined as the number of unique
 Friedel pairs measured divided by the number that would be
 possible theoretically, ignoring centric projections and
 systematic absences.
;
_reflns_threshold_expression     'I > 2\s(I)'
_computing_cell_refinement       ?
_computing_data_collection       ?
_computing_data_reduction        ?
_computing_molecular_graphics    'Olex2 (Dolomanov et al., 2009)'
_computing_publication_material  'Olex2 (Dolomanov et al., 2009)'
_computing_structure_refinement  'ShelXL (Sheldrick, 2008)'
_computing_structure_solution    'ShelXS (Sheldrick, 2008)'
_refine_diff_density_max         1.934
_refine_diff_density_min         -1.193
_refine_diff_density_rms         0.093
_refine_ls_extinction_coef       .
_refine_ls_extinction_method     none
_refine_ls_goodness_of_fit_ref   1.042
_refine_ls_hydrogen_treatment    constr
_refine_ls_matrix_type           full
_refine_ls_number_parameters     443
_refine_ls_number_reflns         6160
_refine_ls_number_restraints     166
_refine_ls_R_factor_all          0.0458
_refine_ls_R_factor_gt           0.0383
_refine_ls_restrained_S_all      1.034
_refine_ls_shift/su_max          0.001
_refine_ls_shift/su_mean         0.000
_refine_ls_structure_factor_coef Fsqd
_refine_ls_weighting_details     
'w=1/[\s^2^(Fo^2^)+(0.0417P)^2^+3.4718P] where P=(Fo^2^+2Fc^2^)/3'
_refine_ls_weighting_scheme      calc
_refine_ls_wR_factor_gt          0.0898
_refine_ls_wR_factor_ref         0.0940
_refine_special_details          
;
 ?
;
_olex2_refinement_description    
;
1. Fixed Uiso
 At 1.2 times of:
  All C(H) groups, All C(H,H) groups
2. Rigid bond restraints
 All non-hydrogen atoms
 with sigma for 1-2 distances of 0.01 and sigma for 1-3 distances of 0.01
3. Uiso/Uaniso restraints and constraints
Cl6 \\sim C28 \\sim Cl5 \\sim C27 \\sim Cl4: within 1.7A with sigma of 0.04 and
sigma for terminal atoms of 0.08
4. Others
 Sof(C27)=Sof(H27A)=Sof(H27B)=Sof(Cl4)=1-FVAR(1)
 Sof(Cl6)=Sof(C28)=Sof(H28A)=Sof(H28B)=FVAR(1)
5.a Secondary CH2 refined with riding coordinates:
 C26(H26A,H26B), C27(H27A,H27B), C28(H28A,H28B)
5.b Aromatic/amide H refined with riding coordinates:
 C11(H11), C6(H6), C2(H2), C25(H25), C22(H22), C19(H19), C14(H14), C24(H24),
 C12(H12), C9(H9), C17(H17), C4(H4), C18(H18), C7(H7), C23(H23), C16(H16),
 C8(H8), C13(H13), C3(H3), C1(H1)
;
_atom_sites_solution_hydrogens   geom
_atom_sites_solution_primary     direct
_atom_sites_solution_secondary   ?
loop_
_atom_site_label
_atom_site_type_symbol
_atom_site_fract_x
_atom_site_fract_y
_atom_site_fract_z
_atom_site_U_iso_or_equiv
_atom_site_adp_type
_atom_site_occupancy
_atom_site_site_symmetry_order
_atom_site_calc_flag
_atom_site_refinement_flags_posn
_atom_site_refinement_flags_adp
_atom_site_refinement_flags_occupancy
_atom_site_disorder_assembly
_atom_site_disorder_group
Ru1 Ru 0.85702(2) -0.05019(3) 0.78265(2) 0.01706(9) Uani 1 1 d . U . . .
Cl1 Cl 0.95299(8) 0.11056(8) 0.73779(6) 0.02222(18) Uani 1 1 d . U . . .
P1 P 0.73421(8) -0.12330(9) 0.63265(6) 0.02081(19) Uani 1 1 d . U . . .
P2 P 0.42684(9) 0.50486(9) 0.76593(7) 0.0231(2) Uani 1 1 d . U . . .
Cl2 Cl 0.35169(10) -0.03247(10) 0.68748(7) 0.0339(2) Uani 1 1 d . U . . .
F6 F 0.4782(2) 0.4618(2) 0.87710(16) 0.0327(5) Uani 1 1 d . U . . .
F3 F 0.3763(2) 0.5471(2) 0.65604(16) 0.0364(5) Uani 1 1 d . U . . .
F4 F 0.2802(2) 0.5445(3) 0.79665(18) 0.0362(5) Uani 1 1 d . U . . .
O1 O 0.6803(3) -0.1600(3) 0.56637(19) 0.0275(6) Uani 1 1 d . U . . .
F5 F 0.4163(3) 0.6494(3) 0.7421(2) 0.0470(7) Uani 1 1 d . U . . .
F2 F 0.4360(3) 0.3611(2) 0.79089(19) 0.0450(7) Uani 1 1 d . U . . .
F1 F 0.5746(2) 0.4649(3) 0.7368(2) 0.0572(8) Uani 1 1 d . U . . .
N3 N 0.7068(3) 0.0848(3) 0.6730(2) 0.0186(6) Uani 1 1 d . U . . .
N5 N 1.0017(3) -0.1673(3) 0.8959(2) 0.0194(6) Uani 1 1 d . U . . .
N2 N 0.9598(3) -0.1140(3) 0.6760(2) 0.0196(6) Uani 1 1 d . U . . .
N4 N 0.7683(3) 0.0047(3) 0.8940(2) 0.0196(6) Uani 1 1 d . U . . .
N1 N 0.7739(3) -0.1877(3) 0.8257(2) 0.0215(6) Uani 1 1 d . U . . .
C11 C 0.6561(3) 0.2121(4) 0.6567(3) 0.0214(7) Uani 1 1 d . U . . .
H11 H 0.6870 0.2403 0.6980 0.026 Uiso 1 1 calc R . . . .
C5 C 0.7190(3) -0.2093(3) 0.7599(2) 0.0198(7) Uani 1 1 d . U . . .
C21 C 0.9779(4) -0.1409(3) 0.9786(2) 0.0205(7) Uani 1 1 d . U . . .
C6 C 1.0835(3) -0.1216(4) 0.6585(3) 0.0222(7) Uani 1 1 d . U . . .
H6 H 1.1238 -0.0942 0.6949 0.027 Uiso 1 1 calc R . . . .
C20 C 0.8442(4) -0.0462(4) 0.9787(3) 0.0216(7) Uani 1 1 d . U . . .
C10 C 0.9052(3) -0.1507(4) 0.6202(3) 0.0206(7) Uani 1 1 d . U . . .
C2 C 0.6986(4) -0.3380(4) 0.9513(3) 0.0263(8) Uani 1 1 d . U . . .
H2 H 0.6942 -0.3833 1.0191 0.032 Uiso 1 1 calc R . . . .
C25 C 1.1183(4) -0.2574(4) 0.8928(3) 0.0234(7) Uani 1 1 d . U . . .
H25 H 1.1350 -0.2788 0.8366 0.028 Uiso 1 1 calc R . . . .
C22 C 1.0704(4) -0.2032(4) 1.0574(3) 0.0260(8) Uani 1 1 d . U . . .
H22 H 1.0509 -0.1843 1.1146 0.031 Uiso 1 1 calc R . . . .
C19 C 0.7958(4) -0.0172(4) 1.0591(3) 0.0272(8) Uani 1 1 d . U . . .
H19 H 0.8507 -0.0541 1.1172 0.033 Uiso 1 1 calc R . . . .
C14 C 0.5647(3) 0.1336(4) 0.5379(3) 0.0236(7) Uani 1 1 d . U . . .
H14 H 0.5344 0.1036 0.4976 0.028 Uiso 1 1 calc R . . . .
C15 C 0.6600(3) 0.0463(4) 0.6137(2) 0.0202(7) Uani 1 1 d . U . . .
C24 C 1.2154(4) -0.3205(4) 0.9679(3) 0.0256(8) Uani 1 1 d . U . . .
H24 H 1.2977 -0.3819 0.9621 0.031 Uiso 1 1 calc R . . . .
C12 C 0.5605(4) 0.3052(4) 0.5821(3) 0.0251(8) Uani 1 1 d . U . . .
H12 H 0.5275 0.3947 0.5727 0.030 Uiso 1 1 calc R . . . .
C9 C 0.9697(4) -0.1963(4) 0.5503(3) 0.0261(8) Uani 1 1 d . U . . .
H9 H 0.9270 -0.2206 0.5129 0.031 Uiso 1 1 calc R . . . .
C17 C 0.5883(4) 0.1152(4) 0.9695(3) 0.0285(8) Uani 1 1 d . U . . .
H17 H 0.4988 0.1706 0.9649 0.034 Uiso 1 1 calc R . . . .
C4 C 0.6514(4) -0.2908(4) 0.7852(3) 0.0251(8) Uani 1 1 d . U . . .
H4 H 0.6141 -0.3025 0.7362 0.030 Uiso 1 1 calc R . . . .
C18 C 0.6663(4) 0.0661(4) 1.0545(3) 0.0300(8) Uani 1 1 d . U . . .
H18 H 0.6319 0.0889 1.1085 0.036 Uiso 1 1 calc R . . . .
C7 C 1.1535(3) -0.1672(4) 0.5904(3) 0.0250(8) Uani 1 1 d . U . . .
H7 H 1.2405 -0.1717 0.5813 0.030 Uiso 1 1 calc R . . . .
C23 C 1.1916(4) -0.2935(4) 1.0516(3) 0.0281(8) Uani 1 1 d . U . . .
H23 H 1.2571 -0.3361 1.1041 0.034 Uiso 1 1 calc R . . . .
C16 C 0.6419(4) 0.0830(4) 0.8917(3) 0.0241(8) Uani 1 1 d . U . . .
H16 H 0.5874 0.1173 0.8337 0.029 Uiso 1 1 calc R . . . .
C8 C 1.0973(4) -0.2064(4) 0.5352(3) 0.0282(8) Uani 1 1 d . U . . .
H8 H 1.1447 -0.2392 0.4885 0.034 Uiso 1 1 calc R . . . .
C13 C 0.5144(4) 0.2649(4) 0.5217(3) 0.0271(8) Uani 1 1 d . U . . .
H13 H 0.4493 0.3265 0.4701 0.032 Uiso 1 1 calc R . . . .
C3 C 0.6390(4) -0.3546(4) 0.8830(3) 0.0284(8) Uani 1 1 d . U . . .
H3 H 0.5905 -0.4087 0.9026 0.034 Uiso 1 1 calc R . . . .
C1 C 0.7654(4) -0.2548(4) 0.9209(3) 0.0235(7) Uani 1 1 d . U . . .
H1 H 0.8065 -0.2449 0.9691 0.028 Uiso 1 1 calc R . . . .
C26 C 0.2653(4) 0.1380(4) 0.6539(3) 0.0310(9) Uani 1 1 d . U . . .
H26A H 0.2729 0.1837 0.5835 0.037 Uiso 1 1 calc R . . . .
H26B H 0.1716 0.1566 0.6641 0.037 Uiso 1 1 calc R . . . .
C27 C 0.8456(16) 0.4770(17) 0.6487(13) 0.058(4) Uani 0.345(4) 1 d . U P A 2
H27A H 0.7670 0.5520 0.6503 0.070 Uiso 0.345(4) 1 calc R . P A 2
H27B H 0.8272 0.3969 0.6792 0.070 Uiso 0.345(4) 1 calc R . P A 2
Cl3 Cl 0.32606(10) 0.19829(11) 0.72288(7) 0.0366(2) Uani 1 1 d . U . . .
Cl5 Cl 0.9556(3) 0.4650(3) 0.70126(16) 0.1109(8) Uani 1 1 d . U . . .
Cl6 Cl 1.00937(15) 0.50104(17) 0.86624(13) 0.0407(5) Uani 0.655(4) 1 d . U P A
1
C28 C 1.0634(10) 0.4681(10) 0.7609(7) 0.066(2) Uani 0.655(4) 1 d . U P A 1
H28A H 1.0952 0.5355 0.7175 0.079 Uiso 0.655(4) 1 calc R . P A 1
H28B H 1.1383 0.3827 0.7807 0.079 Uiso 0.655(4) 1 calc R . P A 1
Cl4 Cl 0.8840(9) 0.5004(5) 0.5305(4) 0.115(3) Uani 0.345(4) 1 d . U P A 2

loop_
_atom_site_aniso_label
_atom_site_aniso_U_11
_atom_site_aniso_U_22
_atom_site_aniso_U_33
_atom_site_aniso_U_23
_atom_site_aniso_U_13
_atom_site_aniso_U_12
Ru1 0.01698(13) 0.02034(15) 0.01471(13) -0.00714(10) 0.00127(9) -0.00770(10)
Cl1 0.0244(4) 0.0259(5) 0.0204(4) -0.0091(3) 0.0020(3) -0.0136(3)
P1 0.0187(4) 0.0275(5) 0.0186(4) -0.0105(3) 0.0017(3) -0.0098(4)
P2 0.0206(4) 0.0241(5) 0.0230(5) -0.0086(4) 0.0021(3) -0.0076(4)
Cl2 0.0345(5) 0.0400(6) 0.0301(5) -0.0154(4) 0.0047(4) -0.0160(4)
F6 0.0357(12) 0.0344(13) 0.0282(12) -0.0110(9) -0.0028(9) -0.0138(10)
F3 0.0385(13) 0.0378(14) 0.0233(11) -0.0097(10) -0.0010(9) -0.0066(10)
F4 0.0247(11) 0.0498(16) 0.0380(13) -0.0234(11) 0.0078(10) -0.0129(10)
O1 0.0255(13) 0.0380(16) 0.0264(13) -0.0186(11) 0.0020(10) -0.0135(12)
F5 0.0535(16) 0.0324(14) 0.0547(16) -0.0037(11) -0.0170(13) -0.0246(12)
F2 0.0657(18) 0.0233(13) 0.0403(14) -0.0109(10) -0.0148(13) -0.0091(12)
F1 0.0231(12) 0.084(2) 0.0396(15) -0.0133(14) 0.0073(11) -0.0073(13)
N3 0.0164(13) 0.0227(16) 0.0151(13) -0.0062(11) 0.0036(10) -0.0075(11)
N5 0.0214(14) 0.0189(15) 0.0172(14) -0.0050(11) -0.0007(11) -0.0087(12)
N2 0.0208(14) 0.0210(16) 0.0153(13) -0.0052(11) 0.0016(11) -0.0082(12)
N4 0.0256(15) 0.0186(15) 0.0162(13) -0.0067(11) 0.0023(11) -0.0104(12)
N1 0.0188(14) 0.0244(17) 0.0207(15) -0.0091(12) 0.0008(11) -0.0072(12)
C11 0.0197(16) 0.025(2) 0.0184(17) -0.0083(14) 0.0036(13) -0.0085(14)
C5 0.0182(16) 0.0211(19) 0.0203(16) -0.0105(13) 0.0025(13) -0.0056(13)
C21 0.0258(17) 0.0199(19) 0.0182(16) -0.0070(13) 0.0026(13) -0.0116(14)
C6 0.0198(16) 0.024(2) 0.0216(17) -0.0057(14) 0.0007(13) -0.0100(14)
C20 0.0258(17) 0.0223(19) 0.0181(16) -0.0058(13) 0.0012(13) -0.0125(15)
C10 0.0185(16) 0.0230(19) 0.0199(17) -0.0079(13) 0.0014(13) -0.0080(14)
C2 0.0275(18) 0.026(2) 0.0251(18) -0.0072(15) 0.0069(15) -0.0133(16)
C25 0.0244(18) 0.022(2) 0.0239(18) -0.0095(14) 0.0008(14) -0.0090(15)
C22 0.0317(19) 0.028(2) 0.0195(17) -0.0077(14) 0.0008(14) -0.0137(16)
C19 0.0319(19) 0.028(2) 0.0215(18) -0.0096(15) 0.0027(15) -0.0118(16)
C14 0.0165(16) 0.037(2) 0.0187(17) -0.0119(15) 0.0043(13) -0.0110(15)
C15 0.0173(15) 0.0285(19) 0.0182(16) -0.0102(14) 0.0052(13) -0.0119(14)
C24 0.0243(18) 0.022(2) 0.0269(19) -0.0074(14) -0.0019(14) -0.0069(15)
C12 0.0231(17) 0.023(2) 0.0231(18) -0.0052(14) 0.0047(14) -0.0072(15)
C9 0.0258(18) 0.031(2) 0.0212(18) -0.0118(15) 0.0000(14) -0.0093(16)
C17 0.0278(19) 0.026(2) 0.0259(19) -0.0087(15) 0.0050(15) -0.0073(16)
C4 0.0240(18) 0.023(2) 0.0291(19) -0.0111(15) 0.0008(15) -0.0087(15)
C18 0.039(2) 0.029(2) 0.0196(18) -0.0114(15) 0.0067(16) -0.0096(17)
C7 0.0182(16) 0.027(2) 0.0234(18) -0.0052(15) 0.0045(14) -0.0079(15)
C23 0.0289(19) 0.026(2) 0.0258(19) -0.0051(15) -0.0064(15) -0.0099(16)
C16 0.0221(17) 0.026(2) 0.0215(17) -0.0082(14) 0.0023(14) -0.0070(15)
C8 0.0254(18) 0.031(2) 0.0252(19) -0.0127(15) 0.0062(15) -0.0065(16)
C13 0.0209(17) 0.031(2) 0.0184(17) -0.0032(14) 0.0010(14) -0.0056(15)
C3 0.0249(18) 0.025(2) 0.034(2) -0.0081(16) 0.0025(15) -0.0109(15)
C1 0.0246(17) 0.027(2) 0.0191(17) -0.0084(14) 0.0029(14) -0.0109(15)
C26 0.0264(19) 0.045(3) 0.025(2) -0.0150(17) 0.0024(15) -0.0167(18)
C27 0.051(8) 0.059(10) 0.080(9) -0.038(8) 0.028(7) -0.030(7)
Cl3 0.0422(5) 0.0486(6) 0.0320(5) -0.0208(4) 0.0093(4) -0.0268(5)
Cl5 0.1225(18) 0.139(2) 0.0843(14) -0.0266(13) 0.0140(13) -0.0811(17)
Cl6 0.0323(8) 0.0422(10) 0.0511(10) -0.0213(7) 0.0047(7) -0.0150(7)
C28 0.085(6) 0.066(6) 0.060(5) -0.045(5) 0.027(5) -0.028(5)
Cl4 0.210(8) 0.053(3) 0.068(3) -0.032(2) 0.044(4) -0.035(4)

_geom_special_details            
;
 All esds (except the esd in the dihedral angle between two l.s. planes)
 are estimated using the full covariance matrix.  The cell esds are taken
 into account individually in the estimation of esds in distances, angles
 and torsion angles; correlations between esds in cell parameters are only
 used when they are defined by crystal symmetry.  An approximate (isotropic)
 treatment of cell esds is used for estimating esds involving l.s. planes.
;
loop_
_geom_bond_atom_site_label_1
_geom_bond_atom_site_label_2
_geom_bond_distance
_geom_bond_site_symmetry_2
_geom_bond_publ_flag
Ru1 Cl1 2.4155(8) . ?
Ru1 N3 2.099(3) . ?
Ru1 N5 2.071(3) . ?
Ru1 N2 2.088(3) . ?
Ru1 N4 2.052(3) . ?
Ru1 N1 2.071(3) . ?
P1 O1 1.476(3) . ?
P1 C5 1.802(4) . ?
P1 C10 1.808(3) . ?
P1 C15 1.794(4) . ?
P2 F6 1.612(2) . ?
P2 F3 1.594(2) . ?
P2 F4 1.592(2) . ?
P2 F5 1.595(3) . ?
P2 F2 1.589(3) . ?
P2 F1 1.596(3) . ?
Cl2 C26 1.773(4) . ?
N3 C11 1.339(5) . ?
N3 C15 1.360(5) . ?
N5 C21 1.366(5) . ?
N5 C25 1.341(5) . ?
N2 C6 1.353(5) . ?
N2 C10 1.356(5) . ?
N4 C20 1.364(4) . ?
N4 C16 1.350(5) . ?
N1 C5 1.351(5) . ?
N1 C1 1.348(5) . ?
C11 C12 1.391(5) . ?
C5 C4 1.384(5) . ?
C21 C20 1.481(5) . ?
C21 C22 1.388(5) . ?
C6 C7 1.376(5) . ?
C20 C19 1.381(5) . ?
C10 C9 1.380(5) . ?
C2 C3 1.377(6) . ?
C2 C1 1.391(5) . ?
C25 C24 1.381(5) . ?
C22 C23 1.386(6) . ?
C19 C18 1.389(6) . ?
C14 C15 1.389(5) . ?
C14 C13 1.384(6) . ?
C24 C23 1.384(6) . ?
C12 C13 1.386(6) . ?
C9 C8 1.385(5) . ?
C17 C18 1.384(6) . ?
C17 C16 1.376(5) . ?
C4 C3 1.380(5) . ?
C7 C8 1.382(6) . ?
C26 Cl3 1.768(4) . ?
C27 Cl5 1.440(17) . ?
C27 Cl4 1.713(17) . ?
Cl5 C28 1.576(10) . ?
Cl6 C28 1.762(8) . ?

loop_
_geom_angle_atom_site_label_1
_geom_angle_atom_site_label_2
_geom_angle_atom_site_label_3
_geom_angle
_geom_angle_site_symmetry_1
_geom_angle_site_symmetry_3
_geom_angle_publ_flag
N3 Ru1 Cl1 88.16(8) . . ?
N5 Ru1 Cl1 87.83(8) . . ?
N5 Ru1 N3 173.84(12) . . ?
N5 Ru1 N2 97.21(11) . . ?
N5 Ru1 N1 91.17(11) . . ?
N2 Ru1 Cl1 88.54(8) . . ?
N2 Ru1 N3 87.36(11) . . ?
N4 Ru1 Cl1 90.74(8) . . ?
N4 Ru1 N3 96.73(11) . . ?
N4 Ru1 N5 78.65(12) . . ?
N4 Ru1 N2 175.82(11) . . ?
N4 Ru1 N1 87.46(12) . . ?
N1 Ru1 Cl1 178.08(9) . . ?
N1 Ru1 N3 92.71(11) . . ?
N1 Ru1 N2 93.21(12) . . ?
O1 P1 C5 113.18(17) . . ?
O1 P1 C10 113.54(16) . . ?
O1 P1 C15 114.88(16) . . ?
C5 P1 C10 106.54(16) . . ?
C15 P1 C5 104.97(16) . . ?
C15 P1 C10 102.72(16) . . ?
F3 P2 F6 179.87(18) . . ?
F3 P2 F5 90.30(14) . . ?
F3 P2 F1 90.58(14) . . ?
F4 P2 F6 89.79(13) . . ?
F4 P2 F3 90.29(13) . . ?
F4 P2 F5 89.57(15) . . ?
F4 P2 F1 179.12(15) . . ?
F5 P2 F6 89.80(14) . . ?
F5 P2 F1 90.27(17) . . ?
F2 P2 F6 89.74(13) . . ?
F2 P2 F3 90.16(14) . . ?
F2 P2 F4 89.72(15) . . ?
F2 P2 F5 179.16(18) . . ?
F2 P2 F1 90.43(18) . . ?
F1 P2 F6 89.34(14) . . ?
C11 N3 Ru1 121.6(2) . . ?
C11 N3 C15 117.4(3) . . ?
C15 N3 Ru1 121.0(2) . . ?
C21 N5 Ru1 115.3(2) . . ?
C25 N5 Ru1 126.6(2) . . ?
C25 N5 C21 117.8(3) . . ?
C6 N2 Ru1 122.6(2) . . ?
C6 N2 C10 116.2(3) . . ?
C10 N2 Ru1 121.2(2) . . ?
C20 N4 Ru1 116.3(2) . . ?
C16 N4 Ru1 125.9(2) . . ?
C16 N4 C20 117.7(3) . . ?
C5 N1 Ru1 121.7(2) . . ?
C1 N1 Ru1 121.5(2) . . ?
C1 N1 C5 116.7(3) . . ?
N3 C11 C12 123.2(3) . . ?
N1 C5 P1 116.8(3) . . ?
N1 C5 C4 123.7(3) . . ?
C4 C5 P1 119.4(3) . . ?
N5 C21 C20 114.5(3) . . ?
N5 C21 C22 122.0(3) . . ?
C22 C21 C20 123.4(3) . . ?
N2 C6 C7 123.1(3) . . ?
N4 C20 C21 114.4(3) . . ?
N4 C20 C19 121.9(3) . . ?
C19 C20 C21 123.6(3) . . ?
N2 C10 P1 116.7(3) . . ?
N2 C10 C9 123.6(3) . . ?
C9 C10 P1 119.5(3) . . ?
C3 C2 C1 119.8(3) . . ?
N5 C25 C24 122.8(4) . . ?
C23 C22 C21 119.2(4) . . ?
C20 C19 C18 119.6(4) . . ?
C13 C14 C15 119.1(3) . . ?
N3 C15 P1 117.0(3) . . ?
N3 C15 C14 122.6(3) . . ?
C14 C15 P1 120.4(3) . . ?
C25 C24 C23 119.4(4) . . ?
C13 C12 C11 118.8(4) . . ?
C10 C9 C8 119.3(4) . . ?
C16 C17 C18 119.3(4) . . ?
C3 C4 C5 118.7(4) . . ?
C17 C18 C19 118.6(4) . . ?
C6 C7 C8 120.0(3) . . ?
C24 C23 C22 118.7(3) . . ?
N4 C16 C17 122.9(3) . . ?
C7 C8 C9 117.8(4) . . ?
C14 C13 C12 118.9(3) . . ?
C2 C3 C4 118.5(4) . . ?
N1 C1 C2 122.4(3) . . ?
Cl3 C26 Cl2 111.7(2) . . ?
Cl5 C27 Cl4 107.9(9) . . ?
Cl5 C28 Cl6 114.1(6) . . ?

loop_
_geom_torsion_atom_site_label_1
_geom_torsion_atom_site_label_2
_geom_torsion_atom_site_label_3
_geom_torsion_atom_site_label_4
_geom_torsion
_geom_torsion_site_symmetry_1
_geom_torsion_site_symmetry_2
_geom_torsion_site_symmetry_3
_geom_torsion_site_symmetry_4
_geom_torsion_publ_flag
Ru1 N3 C11 C12 177.2(3) . . . . ?
Ru1 N3 C15 P1 -0.9(3) . . . . ?
Ru1 N3 C15 C14 -177.2(2) . . . . ?
Ru1 N5 C21 C20 8.6(4) . . . . ?
Ru1 N5 C21 C22 -174.3(3) . . . . ?
Ru1 N5 C25 C24 172.1(3) . . . . ?
Ru1 N2 C6 C7 178.0(3) . . . . ?
Ru1 N2 C10 P1 7.1(4) . . . . ?
Ru1 N2 C10 C9 -178.5(3) . . . . ?
Ru1 N4 C20 C21 -3.8(4) . . . . ?
Ru1 N4 C20 C19 -179.7(3) . . . . ?
Ru1 N4 C16 C17 179.5(3) . . . . ?
Ru1 N1 C5 P1 5.3(4) . . . . ?
Ru1 N1 C5 C4 -173.5(3) . . . . ?
Ru1 N1 C1 C2 173.5(3) . . . . ?
P1 C5 C4 C3 -179.1(3) . . . . ?
P1 C10 C9 C8 174.4(3) . . . . ?
O1 P1 C5 N1 175.7(3) . . . . ?
O1 P1 C5 C4 -5.4(4) . . . . ?
O1 P1 C10 N2 177.4(3) . . . . ?
O1 P1 C10 C9 2.7(4) . . . . ?
O1 P1 C15 N3 -179.9(2) . . . . ?
O1 P1 C15 C14 -3.4(3) . . . . ?
N3 C11 C12 C13 0.4(5) . . . . ?
N5 C21 C20 N4 -3.2(4) . . . . ?
N5 C21 C20 C19 172.6(3) . . . . ?
N5 C21 C22 C23 1.1(6) . . . . ?
N5 C25 C24 C23 1.9(6) . . . . ?
N2 C6 C7 C8 0.8(6) . . . . ?
N2 C10 C9 C8 0.2(6) . . . . ?
N4 C20 C19 C18 -0.1(6) . . . . ?
N1 C5 C4 C3 -0.3(6) . . . . ?
C11 N3 C15 P1 177.1(2) . . . . ?
C11 N3 C15 C14 0.8(5) . . . . ?
C11 C12 C13 C14 0.2(5) . . . . ?
C5 P1 C10 N2 -57.4(3) . . . . ?
C5 P1 C10 C9 127.9(3) . . . . ?
C5 P1 C15 N3 55.2(3) . . . . ?
C5 P1 C15 C14 -128.4(3) . . . . ?
C5 N1 C1 C2 -2.9(5) . . . . ?
C5 C4 C3 C2 -2.3(6) . . . . ?
C21 N5 C25 C24 -2.1(5) . . . . ?
C21 C20 C19 C18 -175.6(4) . . . . ?
C21 C22 C23 C24 -1.3(6) . . . . ?
C6 N2 C10 P1 -173.0(2) . . . . ?
C6 N2 C10 C9 1.4(5) . . . . ?
C6 C7 C8 C9 0.8(6) . . . . ?
C20 N4 C16 C17 1.5(5) . . . . ?
C20 C21 C22 C23 177.9(3) . . . . ?
C20 C19 C18 C17 1.6(6) . . . . ?
C10 P1 C5 N1 50.2(3) . . . . ?
C10 P1 C5 C4 -130.9(3) . . . . ?
C10 P1 C15 N3 -56.1(3) . . . . ?
C10 P1 C15 C14 120.4(3) . . . . ?
C10 N2 C6 C7 -1.9(5) . . . . ?
C10 C9 C8 C7 -1.3(6) . . . . ?
C25 N5 C21 C20 -176.5(3) . . . . ?
C25 N5 C21 C22 0.6(5) . . . . ?
C25 C24 C23 C22 -0.1(6) . . . . ?
C22 C21 C20 N4 179.7(3) . . . . ?
C22 C21 C20 C19 -4.5(6) . . . . ?
C15 P1 C5 N1 -58.3(3) . . . . ?
C15 P1 C5 C4 120.6(3) . . . . ?
C15 P1 C10 N2 52.7(3) . . . . ?
C15 P1 C10 C9 -122.0(3) . . . . ?
C15 N3 C11 C12 -0.8(5) . . . . ?
C15 C14 C13 C12 -0.2(5) . . . . ?
C18 C17 C16 N4 0.1(6) . . . . ?
C16 N4 C20 C21 174.4(3) . . . . ?
C16 N4 C20 C19 -1.5(5) . . . . ?
C16 C17 C18 C19 -1.6(6) . . . . ?
C13 C14 C15 P1 -176.5(3) . . . . ?
C13 C14 C15 N3 -0.3(5) . . . . ?
C3 C2 C1 N1 0.4(6) . . . . ?
C1 N1 C5 P1 -178.3(3) . . . . ?
C1 N1 C5 C4 2.9(5) . . . . ?
C1 C2 C3 C4 2.2(6) . . . . ?

_shelx_res_file                  
;
TITL p1bar in P-1
CELL 1.54178 11.1445 12.0548 14.8726 67.197 84.942 67.025
ZERR 2 0.0001 0.0001 0.0002 0.006 0.006 0.006
LATT 1

SFAC C H Cl F N O P Ru
UNIT 54 48 10 12 10 2 4 2
DELU
SIMU Cl6 C28 Cl5 C27 Cl4

L.S. 20
PLAN  3
SIZE 0.14 0.15 0.253
TEMP -173
REM Solution 1 R1 0.096 Rweak 0.007, Alpha = 0.0757 in P-1
REM Formula: C27 N6 O5 F3 P Cl5 Ru
BOND
LIST 6
MORE -1
fmap 2
acta
CONF
SHEL 999 0.82
REM <HKL>/Users/andrew/Documents/UNC%20Docs/Research/XRD/AGWc104/work/p1bar_a.
REM hkl</HKL>

WGHT    0.041700    3.471800
FVAR       0.40446   0.65489
RU1   8    0.857016   -0.050194    0.782646    11.00000    0.01698    0.02034 =
         0.01471   -0.00714    0.00127   -0.00770
CL1   3    0.952993    0.110561    0.737787    11.00000    0.02439    0.02588 =
         0.02038   -0.00912    0.00203   -0.01359
P1    7    0.734207   -0.123301    0.632647    11.00000    0.01868    0.02752 =
         0.01864   -0.01051    0.00175   -0.00983
P2    7    0.426839    0.504858    0.765933    11.00000    0.02059    0.02412 =
         0.02303   -0.00857    0.00214   -0.00762
CL2   3    0.351685   -0.032468    0.687476    11.00000    0.03447    0.04002 =
         0.03005   -0.01538    0.00465   -0.01603
F6    4    0.478153    0.461818    0.877100    11.00000    0.03569    0.03438 =
         0.02822   -0.01101   -0.00276   -0.01377
F3    4    0.376327    0.547093    0.656041    11.00000    0.03851    0.03779 =
         0.02332   -0.00973   -0.00101   -0.00660
F4    4    0.280190    0.544485    0.796645    11.00000    0.02470    0.04976 =
         0.03800   -0.02340    0.00781   -0.01294
O1    6    0.680295   -0.160027    0.566371    11.00000    0.02554    0.03803 =
         0.02637   -0.01863    0.00197   -0.01350
F5    4    0.416266    0.649437    0.742128    11.00000    0.05347    0.03241 =
         0.05467   -0.00371   -0.01702   -0.02463
F2    4    0.435966    0.361057    0.790890    11.00000    0.06567    0.02329 =
         0.04031   -0.01093   -0.01478   -0.00906
F1    4    0.574564    0.464887    0.736757    11.00000    0.02312    0.08395 =
         0.03965   -0.01326    0.00729   -0.00727
N3    5    0.706815    0.084784    0.673017    11.00000    0.01640    0.02273 =
         0.01514   -0.00624    0.00357   -0.00750
N5    5    1.001702   -0.167308    0.895872    11.00000    0.02145    0.01891 =
         0.01717   -0.00503   -0.00069   -0.00871
N2    5    0.959832   -0.114026    0.675992    11.00000    0.02082    0.02105 =
         0.01529   -0.00521    0.00163   -0.00818
N4    5    0.768287    0.004725    0.894010    11.00000    0.02557    0.01857 =
         0.01619   -0.00667    0.00234   -0.01041
N1    5    0.773853   -0.187727    0.825691    11.00000    0.01875    0.02441 =
         0.02070   -0.00906    0.00082   -0.00724
C11   1    0.656118    0.212146    0.656667    11.00000    0.01965    0.02529 =
         0.01845   -0.00835    0.00362   -0.00845
AFIX  43
H11   2    0.686955    0.240330    0.698033    11.00000   -1.20000
AFIX   0
C5    1    0.719039   -0.209340    0.759909    11.00000    0.01818    0.02115 =
         0.02032   -0.01053    0.00250   -0.00557
C21   1    0.977852   -0.140870    0.978614    11.00000    0.02575    0.01985 =
         0.01819   -0.00702    0.00261   -0.01158
C6    1    1.083457   -0.121635    0.658476    11.00000    0.01985    0.02389 =
         0.02160   -0.00572    0.00070   -0.01003
AFIX  43
H6    2    1.123806   -0.094229    0.694902    11.00000   -1.20000
AFIX   0
C20   1    0.844218   -0.046173    0.978657    11.00000    0.02581    0.02228 =
         0.01805   -0.00578    0.00120   -0.01251
C10   1    0.905207   -0.150657    0.620179    11.00000    0.01850    0.02299 =
         0.01985   -0.00795    0.00137   -0.00795
C2    1    0.698624   -0.338012    0.951349    11.00000    0.02751    0.02566 =
         0.02514   -0.00718    0.00692   -0.01329
AFIX  43
H2    2    0.694176   -0.383291    1.019134    11.00000   -1.20000
AFIX   0
C25   1    1.118349   -0.257419    0.892813    11.00000    0.02439    0.02248 =
         0.02390   -0.00946    0.00082   -0.00900
AFIX  43
H25   2    1.134989   -0.278773    0.836575    11.00000   -1.20000
AFIX   0
C22   1    1.070395   -0.203241    1.057436    11.00000    0.03168    0.02783 =
         0.01952   -0.00766    0.00076   -0.01372
AFIX  43
H22   2    1.050892   -0.184258    1.114626    11.00000   -1.20000
AFIX   0
C19   1    0.795808   -0.017226    1.059084    11.00000    0.03187    0.02830 =
         0.02154   -0.00962    0.00270   -0.01179
AFIX  43
H19   2    0.850736   -0.054056    1.117196    11.00000   -1.20000
AFIX   0
C14   1    0.564678    0.133604    0.537854    11.00000    0.01652    0.03689 =
         0.01871   -0.01194    0.00429   -0.01099
AFIX  43
H14   2    0.534397    0.103571    0.497595    11.00000   -1.20000
AFIX   0
C15   1    0.660049    0.046321    0.613724    11.00000    0.01734    0.02850 =
         0.01821   -0.01016    0.00517   -0.01186
C24   1    1.215350   -0.320527    0.967914    11.00000    0.02433    0.02226 =
         0.02686   -0.00741   -0.00194   -0.00686
AFIX  43
H24   2    1.297692   -0.381940    0.962150    11.00000   -1.20000
AFIX   0
C12   1    0.560535    0.305177    0.582092    11.00000    0.02312    0.02311 =
         0.02311   -0.00521    0.00466   -0.00716
AFIX  43
H12   2    0.527471    0.394735    0.572707    11.00000   -1.20000
AFIX   0
C9    1    0.969663   -0.196330    0.550255    11.00000    0.02582    0.03141 =
         0.02121   -0.01178    0.00002   -0.00927
AFIX  43
H9    2    0.926974   -0.220591    0.512862    11.00000   -1.20000
AFIX   0
C17   1    0.588291    0.115221    0.969491    11.00000    0.02783    0.02642 =
         0.02592   -0.00869    0.00502   -0.00727
AFIX  43
H17   2    0.498769    0.170591    0.964939    11.00000   -1.20000
AFIX   0
C4    1    0.651356   -0.290773    0.785213    11.00000    0.02400    0.02311 =
         0.02907   -0.01109    0.00076   -0.00871
AFIX  43
H4    2    0.614103   -0.302524    0.736226    11.00000   -1.20000
AFIX   0
C18   1    0.666270    0.066096    1.054489    11.00000    0.03923    0.02869 =
         0.01959   -0.01138    0.00667   -0.00959
AFIX  43
H18   2    0.631945    0.088869    1.108529    11.00000   -1.20000
AFIX   0
C7    1    1.153497   -0.167218    0.590363    11.00000    0.01817    0.02733 =
         0.02344   -0.00521    0.00454   -0.00787
AFIX  43
H7    2    1.240491   -0.171746    0.581266    11.00000   -1.20000
AFIX   0
C23   1    1.191582   -0.293543    1.051636    11.00000    0.02889    0.02587 =
         0.02575   -0.00514   -0.00638   -0.00995
AFIX  43
H23   2    1.257051   -0.336081    1.104111    11.00000   -1.20000
AFIX   0
C16   1    0.641859    0.082979    0.891663    11.00000    0.02208    0.02550 =
         0.02150   -0.00816    0.00226   -0.00703
AFIX  43
H16   2    0.587426    0.117331    0.833679    11.00000   -1.20000
AFIX   0
C8    1    1.097306   -0.206405    0.535197    11.00000    0.02540    0.03065 =
         0.02524   -0.01266    0.00619   -0.00653
AFIX  43
H8    2    1.144673   -0.239171    0.488489    11.00000   -1.20000
AFIX   0
C13   1    0.514372    0.264924    0.521710    11.00000    0.02092    0.03106 =
         0.01845   -0.00316    0.00101   -0.00557
AFIX  43
H13   2    0.449276    0.326469    0.470100    11.00000   -1.20000
AFIX   0
C3    1    0.639024   -0.354565    0.882961    11.00000    0.02486    0.02463 =
         0.03391   -0.00809    0.00254   -0.01092
AFIX  43
H3    2    0.590519   -0.408662    0.902610    11.00000   -1.20000
AFIX   0
C1    1    0.765372   -0.254824    0.920949    11.00000    0.02457    0.02696 =
         0.01907   -0.00841    0.00291   -0.01086
AFIX  43
H1    2    0.806476   -0.244925    0.969050    11.00000   -1.20000
AFIX   0

C26   1    0.265333    0.137957    0.653901    11.00000    0.02638    0.04546 =
         0.02524   -0.01505    0.00236   -0.01667
AFIX  23
H26A  2    0.272875    0.183670    0.583513    11.00000   -1.20000
H26B  2    0.171605    0.156580    0.664147    11.00000   -1.20000
AFIX   0

PART 2
C27   1    0.845646    0.477043    0.648733   -21.00000    0.05109    0.05913 =
         0.08017   -0.03784    0.02816   -0.03030
AFIX  23
H27A  2    0.767000    0.552034    0.650294   -21.00000   -1.20000
H27B  2    0.827209    0.396901    0.679205   -21.00000   -1.20000
AFIX   0

PART 0
CL3   3    0.326057    0.198295    0.722878    11.00000    0.04223    0.04860 =
         0.03200   -0.02076    0.00925   -0.02684

CL5   3    0.955553    0.464966    0.701259    11.00000    0.12251    0.13872 =
         0.08435   -0.02663    0.01404   -0.08108
PART 1
CL6   3    1.009366    0.501041    0.866244    21.00000    0.03228    0.04222 =
         0.05106   -0.02126    0.00471   -0.01498
C28   1    1.063447    0.468077    0.760887    21.00000    0.08486    0.06554 =
         0.06039   -0.04468    0.02720   -0.02758
AFIX  23
H28A  2    1.095247    0.535486    0.717530    21.00000   -1.20000
H28B  2    1.138273    0.382677    0.780651    21.00000   -1.20000
AFIX   0
PART 0
PART 2
CL4   3    0.883983    0.500375    0.530477   -21.00000    0.20961    0.05328 =
         0.06773   -0.03152    0.04360   -0.03530
HKLF 4

REM  p1bar in P-1
REM R1 =  0.0383 for    5391 Fo > 4sig(Fo)  and  0.0458 for all    6160 data
REM    443 parameters refined using    166 restraints

END

WGHT      0.0417      3.4718

REM Highest difference peak  1.934,  deepest hole -1.193,  1-sigma level  0.093
Q1    1   0.9766  0.4783  0.7428  11.00000  0.05    1.93
Q2    1   0.8573 -0.1011  0.8544  11.00000  0.05    0.82
Q3    1   1.0060  0.4611  0.6450  11.00000  0.05    0.82
;
_shelx_res_checksum              99563
_exptl_crystal_recrystallization_method 'Re-crystallisation from solvent: '
